# Supplementary material for: Contextual Modulation of Semantic Coherence in vmPFC Patients’ Mental Constructions
Source: Entropy (Basel). 2026 Apr 24;28(5):488. doi: 10.3390/e28050488 (PMC13205535; doi:10.3390/e28050488)
Supplement: Supplementary file 1 [file entropy-28-00488-s001.zip]

Archive with 1 entries (1 files):
- entropy-4088606-supplementary.pdf
